# Supplementary material for: Multi-Mechanistic In Vitro Evaluation of Antihyperglycemic, Antioxidant and Antiglycation Activities of Three Phenolic-Rich Indian Red Rice Genotypes and In Silico Evaluation of Their Phenolic Metabolites
Source: Foods. 2021 Nov 16;10(11):2818. doi: 10.3390/foods10112818 (PMC8617766; doi:10.3390/foods10112818)
Supplement: Supplementary file 1 [file foods-10-02818-s001.zip]

Archive with 1 entries (1 files):
- foods-1412837-SI.pdf
